# Supplementary material for: Safety of Fingolimod in Patients with Multiple Sclerosis Switched from Natalizumab: Results from TRANSITION―A 2-Year, Multicenter, Observational, Cohort Study
Source: Brain Sci. 2022 Feb 4;12(2):215. doi: 10.3390/brainsci12020215 (PMC8870332; doi:10.3390/brainsci12020215)
Supplement: Supplementary file 1 [file brainsci-12-00215-s001.zip]

Archive with 1 entries (1 files):
- brainsci-1508471-SI.pdf
